# Supplementary material for: Pro-Oxidant Anthocyanins-Enriched Fraction Inhibits Androgen Synthesis by Transcriptional Repression of Cyp17a1 Through Nr0b2
Source: Antioxidants (Basel). 2026 Apr 23;15(5):530. doi: 10.3390/antiox15050530 (PMC13203438; doi:10.3390/antiox15050530)
Supplement: Supplementary file 1 [file antioxidants-15-00530-s001.zip]

Archive with 3 entries (3 files):
- Supplementary Materials 3 (blots) 13_04_26.pdf
- Supplementary NMR Table & Materials 2 9_04_26.pdf
- Supplementary Table 1 (genes) 9_04_26.pdf
